# Supplementary material for: X Chromosome and Autosome Dosage Responses in Drosophila melanogaster Heads
Source: G3 (Bethesda). 2015 Apr 7;5(6):1057–63. doi: 10.1534/g3.115.017632 (PMC4478536; doi:10.1534/g3.115.017632)
Supplement: Supporting Information [file supp_g3.115.017632_FileS1.xls]

## Sheet: wt_female_wt_male
FlyBase_gene_ID	geneName	baseMean	log2FoldChange(f/m)	padj
FBgn0000052	ade2	1418.71	1.37852	5.30632e-06
FBgn0000053	ade3	2096.68	1.65404	8.42073e-05
FBgn0000114	aret	724.055	0.272479	0.037222
FBgn0000157	Dll	330.577	-0.509111	0.0163606
FBgn0000166	bcd	5.51822	1.81829	0.00661445
FBgn0000221	brn	52.4349	-0.757131	0.00398669
FBgn0000229	bsk	1802.04	-0.306515	0.0344928
FBgn0000239	bur	1060.31	0.295844	0.00913787
FBgn0000241	bw	323.646	-0.468118	0.0118085
FBgn0000253	Cam	39545.4	-0.480987	2.59583e-05
FBgn0000257	car	295.864	-0.332038	0.0092184
FBgn0000276	CecA1	40.1057	3.23886	0.000649673
FBgn0000279	CecC	12.2289	2.99942	0.00123013
FBgn0000316	cin	386.928	0.36755	0.00525692
FBgn0000320	eya	603.198	-0.295493	0.0417825
FBgn0000346	comt	4417.75	-0.493208	4.40272e-05
FBgn0000352	cos	452.07	-0.315241	0.0480022
FBgn0000405	CycB	10.7112	2.40254	0.00667405
FBgn0000411	D	222.977	-0.649098	3.82772e-07
FBgn0000412	D1	1185.42	-0.282267	0.00246995
FBgn0000500	Dsk	1025.96	-0.444856	0.0151403
FBgn0000520	dwg	162.064	-0.943571	5.38806e-06
FBgn0000536	eas	2550.88	0.791296	2.03268e-12
FBgn0000556	Ef1alpha48D	58148.8	0.759295	0.0217535
FBgn0000557	Ef1alpha100E	7167.59	-0.487047	2.60838e-08
FBgn0000566	Eip55E	435.477	0.666373	0.0156793
FBgn0000575	emc	2034.27	-0.315175	0.000458376
FBgn0000577	en	36.5982	-0.789756	0.0135493
FBgn0000667	Actn	1722.37	0.351081	0.000550084
FBgn0000721	for	2037.78	0.550577	0.00549963
FBgn0000964	tj	231.235	1.32477	1.60355e-11
FBgn0000996	dup	58.7439	0.729366	0.0311407
FBgn0001083	fw	140.958	-0.614063	0.00118404
FBgn0001114	Glt	7549.58	1.42259	4.13575e-05
FBgn0001168	h	857.011	1.00904	0.00128151
FBgn0001185	her	293.131	-0.345893	0.00581133
FBgn0001186	Hex-A	4416.18	-0.358149	0.00991613
FBgn0001227	Hsp67Ba	34.4873	-0.862926	0.0176829
FBgn0001250	if	928.216	0.347708	0.0484135
FBgn0001311	kkv	8.60616	1.39123	0.0133445
FBgn0001961	Arpc1	1069.93	-0.465228	0.0199705
FBgn0002036	CG10561	465.394	-0.417699	0.00108131
FBgn0002069	Aats-asp	124.986	0.481814	0.0380541
FBgn0002524	lace	460.868	-0.268426	0.0210988
FBgn0002565	Lsp2	7754.72	2.11298	0.0350791
FBgn0002567	ltd	3996.34	-0.441432	4.83244e-06
FBgn0002576	lz	208.088	0.426025	0.0189708
FBgn0002593	RpLP1	11450.4	0.739929	0.0459999
FBgn0002780	mod	951.887	0.480967	0.0355936
FBgn0002948	nod	69.6654	-0.772755	0.00432542
FBgn0003011	ort	224.658	-0.394346	0.0404354
FBgn0003042	Pc	332.985	-0.366862	0.00794591
FBgn0003046	Pcp	16.7209	1.38791	0.00213751
FBgn0003060	CG9757	6.45236	2.19217	0.009781
FBgn0003062	Fib	264.268	0.88092	0.010452
FBgn0003137	Ppn	2802.02	1.02645	9.1703e-05
FBgn0003159	ptr	851.201	0.389247	0.000640299
FBgn0003162	Pu	3318.85	-0.446226	0.00978691
FBgn0003204	ras	1323.4	0.353096	0.00225265
FBgn0003205	Ras85D	889.451	-0.275893	0.00190106
FBgn0003248	Rh2	2298.58	-0.611991	0.014778
FBgn0003250	Rh4	13797.8	-0.928947	3.03204e-07
FBgn0003308	ry	613.899	0.806676	0.000870715
FBgn0003507	srp	779.944	0.956813	0.000252863
FBgn0003515	st	121.869	-0.742802	0.000546228
FBgn0003651	svp	807.94	0.530408	0.0088165
FBgn0003656	sws	2016.15	0.363013	0.0106814
FBgn0003721	Tm1	3310.92	0.249151	0.0148853
FBgn0003731	Egfr	1228.9	0.662513	0.00802002
FBgn0003741	tra	190.461	0.588275	0.00968156
FBgn0003744	trc	966.543	-0.269686	0.00539338
FBgn0003866	tsh	114.011	-0.519787	0.0170723
FBgn0003885	alphaTub84D	1442.13	-0.268913	0.0358606
FBgn0003887	betaTub56D	5175.35	-0.378652	0.0357395
FBgn0004045	Yp1	73014	4.17024	2.7703e-06
FBgn0004047	Yp3	133358	6.63948	1.7751e-24
FBgn0004055	uzip	1666.15	-0.446653	0.000871587
FBgn0004087	Dhfr	87.2389	0.496869	0.0455857
FBgn0004103	Pp1-87B	3266.81	-0.206108	0.0453898
FBgn0004240	Dpt	324.505	3.26147	0.000623408
FBgn0004380	Klp64D	740.796	-0.379591	0.00029967
FBgn0004381	Klp68D	647.373	-0.339351	0.00167815
FBgn0004396	CrebA	364.331	0.781399	0.000749971
FBgn0004511	dy	29.0887	3.10437	1.81015e-09
FBgn0004512	Mdr49	460.733	-0.415559	0.0432909
FBgn0004574	Rop	3793.98	-0.466601	2.96532e-08
FBgn0004580	Cbp53E	3309.02	-0.426899	0.00523405
FBgn0004635	rho	227.414	-0.683531	0.0013905
FBgn0004638	drk	922.651	0.345009	0.00571682
FBgn0004652	fru	1339.84	0.786627	0.000428374
FBgn0004797	mdy	429.983	0.759456	0.00106245
FBgn0004832	Xpac	88.8099	-0.719458	0.000367426
FBgn0004852	Ac76E	870.525	0.43383	0.0435747
FBgn0004885	tok	1934.88	0.403449	0.0022091
FBgn0004907	14-3-3zeta	18070.3	-0.247388	0.0170723
FBgn0004908	Arl2	103.03	-0.628016	0.0252537
FBgn0004921	Ggamma1	13746.4	-0.247372	0.0137593
FBgn0004959	phm	27.361	-1.33481	0.0224269
FBgn0005391	Yp2	138205	4.16776	2.59104e-06
FBgn0005616	msl-2	385.409	-0.764524	1.70833e-06
FBgn0005626	ple	1011.22	0.680764	0.00216259
FBgn0005659	Ets98B	478.507	0.452075	0.00363082
FBgn0005671	Vha55	6688.51	-0.305484	0.00802297
FBgn0005771	noc	773.918	-0.351523	0.0138456
FBgn0010014	CanB	1240.17	-0.350536	0.000149372
FBgn0010053	Jheh1	941.675	-0.554664	0.0110283
FBgn0010105	comm	329.259	-0.43273	0.00148498
FBgn0010246	Myo61F	116.83	3.19065	6.41044e-19
FBgn0010315	CycD	131.05	0.607637	0.000714516
FBgn0010342	Map60	191.779	-0.363707	0.0299451
FBgn0010350	CdsA	5604.42	-0.332711	0.00155877
FBgn0010380	AP-1-2beta	1504.47	-0.201847	0.0345476
FBgn0010383	Cyp18a1	328.031	0.778151	0.00702454
FBgn0010388	Dro	434.789	3.54287	3.98622e-05
FBgn0010406	RNaseX25	661.959	-0.476787	0.0185183
FBgn0010452	trn	265.597	-0.513459	0.00795606
FBgn0010482	l(2)01289	884.296	0.618975	0.000256725
FBgn0010638	Sec61beta	1217.86	1.23685	0.00104439
FBgn0011016	SsRbeta	989.244	1.38324	0.000136208
FBgn0011288	Snap25	3937.23	-0.466288	0.00913787
FBgn0011509	SrpRbeta	282.749	0.619563	0.00181059
FBgn0011584	Trp1	2343.15	0.303684	0.0330777
FBgn0011604	Iswi	509.878	-0.359538	0.00193855
FBgn0011661	Moe	4924.36	0.206169	0.000336332
FBgn0011672	Mvl	710.552	0.345921	0.0405903
FBgn0011693	Pdh	15177.8	-0.678044	0.00218239
FBgn0011701	repo	511.438	-0.403692	0.0115281
FBgn0011703	RnrL	57.248	0.832408	0.0127516
FBgn0011704	RnrS	68.5815	1.29618	0.023826
FBgn0011705	rost	448.115	2.13375	6.17798e-12
FBgn0011722	Tig	1085.49	1.43417	6.09931e-15
FBgn0011737	Wee1	409.357	-0.296576	0.0151403
FBgn0011741	Arp6	189.856	-0.536746	0.00338866
FBgn0011746	ana	312.002	-0.748884	0.000177886
FBgn0011754	PhKgamma	1607.4	0.280872	0.0283229
FBgn0011761	dhd	13.2406	3.46249	0.000159195
FBgn0011824	CG4038	156.335	0.613613	0.0106147
FBgn0011837	Tis11	833.571	0.787581	0.0084266
FBgn0013269	FK506-bp1	303.474	0.523919	0.0363271
FBgn0013305	Nmda1	3106.93	-0.536333	4.84069e-08
FBgn0013307	Odc1	760.835	1.64082	2.09766e-07
FBgn0013308	Odc2	47.8359	2.105	7.64813e-14
FBgn0013323	Ptth	21.8245	1.07557	0.0415082
FBgn0013467	igl	3790.24	-0.422383	0.00123013
FBgn0013563	Pex1	154.343	0.682133	3.11481e-06
FBgn0013674	mt:CoI	136826	-0.661793	0.0381633
FBgn0013675	mt:CoII	39030.5	-0.664922	0.0325803
FBgn0013676	mt:CoIII	99074.2	-0.614169	0.0355936
FBgn0013684	mt:ND5	7774.69	-0.697631	0.00921031
FBgn0013725	phyl	274.535	-0.522378	0.000229575
FBgn0013726	pnut	986.117	-0.461417	3.01662e-05
FBgn0013732	sced	168.605	-0.486157	0.00675221
FBgn0013753	Bgb	415.192	-0.424993	0.0285778
FBgn0013762	Cdk5	240.678	-0.310347	0.0495315
FBgn0013773	Cyp6a22	198.841	0.881567	0.0181622
FBgn0013813	Dhc98D	99.5585	0.988336	0.0323121
FBgn0013949	Ela	1526.59	1.59052	2.14679e-05
FBgn0013972	Gycalpha99B	1686.65	-0.408749	0.000225446
FBgn0014000	Hf	614.425	0.909056	0.0092184
FBgn0014002	Pdi	4059.25	0.788143	0.00802143
FBgn0014009	Rab2	2022.83	-0.401699	0.000129945
FBgn0014010	Rab5	4198.71	-0.312753	0.00523405
FBgn0014031	Spat	1280.52	1.53183	0.000120217
FBgn0014032	Sptr	302.006	0.628366	0.0319491
FBgn0014133	bif	2784.99	0.543366	0.0240471
FBgn0014135	bnl	170.675	-0.984161	0.000323167
FBgn0014141	cher	805.415	0.510808	0.0114929
FBgn0014184	Oda	15452.4	-0.359182	0.0204105
FBgn0014189	Hel25E	814.579	0.288884	0.0226466
FBgn0014427	CG11899	928.629	1.02186	0.0243434
FBgn0014455	Ahcy13	1300.99	1.15866	0.0269419
FBgn0014861	Mcm2	25.231	1.30446	0.0207303
FBgn0014863	Mlp84B	2680.17	0.885784	0.000641838
FBgn0014865	Mtk	448.015	3.10817	0.000310058
FBgn0014903	CG14630	333.807	1.12059	0.00133395
FBgn0014906	Hydr2	1352.45	-0.278702	0.0464721
FBgn0014931	CG2678	48.6402	1.04736	0.00124322
FBgn0015035	Cyp4e3	135.003	1.60201	0.0116475
FBgn0015038	Cyp9b1	203.342	0.645068	0.0222954
FBgn0015229	glec	795.261	-0.266216	0.0411226
FBgn0015295	shark	115.908	0.442219	0.0222366
FBgn0015323	VAChT	2084.83	-0.418403	0.0199041
FBgn0015324	Vha26	5806.78	-0.324759	0.00142955
FBgn0015351	CG14906	81.9201	-1.14802	2.61338e-05
FBgn0015360	oxt	395.385	-0.241185	0.0475105
FBgn0015376	cutlet	28.2493	0.826689	0.0323721
FBgn0015393	hoip	139.611	1.16393	0.00659752
FBgn0015513	mbc	1188.28	0.482101	0.0474521
FBgn0015520	nonA-l	223.261	-0.395546	0.004317
FBgn0015522	olf186-M	443.593	0.76566	0.0151403
FBgn0015543	snoRNA:Me28S-A1322	9.61968	1.21575	0.0306511
FBgn0015568	alpha-Est1	756.449	-0.998132	6.12593e-06
FBgn0015569	alpha-Est10	370.852	-0.668614	0.00443437
FBgn0015570	alpha-Est2	237.235	1.62726	9.88035e-07
FBgn0015591	AstA	476.707	-0.38243	0.00494042
FBgn0015754	Lis-1	3440.91	-0.378769	0.000170662
FBgn0015777	nrv2	4204.35	-0.824027	0.000695606
FBgn0015791	Rab14	1448.29	-0.411704	0.00424887
FBgn0015806	S6k	1171.76	0.465428	0.0015033
FBgn0016076	vri	1799.51	-0.435982	0.0106814
FBgn0016123	Aph-4	578.866	-0.821769	0.000114843
FBgn0016131	Cdk4	167.038	0.390857	0.02854
FBgn0016700	Rab1	2945.33	-0.292362	0.0222954
FBgn0016715	Reg-2	276.931	0.931316	0.0451966
FBgn0019643	Dat	1467.32	-0.81831	5.04718e-07
FBgn0019660	roX2	162.477	-4.86159	3.48417e-34
FBgn0019661	roX1	4200.33	-6.99991	1.03821e-109
FBgn0019925	Surf4	1064.24	0.554725	0.023826
FBgn0019938	RpI1	210.896	0.473498	0.0054857
FBgn0019940	Rh6	5307.87	-0.777571	7.5965e-08
FBgn0020249	stck	831.276	0.360753	0.00217714
FBgn0020251	sfl	582.655	0.906081	0.000180642
FBgn0020257	ppa	453.137	-0.358954	0.0238614
FBgn0020261	pcm	501.738	0.452458	0.0473701
FBgn0020299	stumps	424.6	-0.560552	0.045259
FBgn0020306	dom	1660.69	0.649527	0.004317
FBgn0020372	TM4SF	3026.58	-0.342756	0.0422909
FBgn0020385	pug	3292.47	1.53419	0.000256725
FBgn0020389	Papss	547.943	0.86111	2.00823e-14
FBgn0020416	Idgf1	882.593	1.16069	4.83244e-06
FBgn0020443	Elf	1079.11	0.38395	0.0352552
FBgn0020513	ade5	4513.72	1.52538	0.0121459
FBgn0020633	Mcm7	25.2095	1.31365	0.00932155
FBgn0020637	Lcp65Ag2	24.1634	-1.15662	0.0117812
FBgn0020642	Lcp65Ac	21.3608	1.74512	0.00659817
FBgn0020765	Acp65Aa	5.03069	-1.83085	0.0357971
FBgn0020930	Dgkepsilon	697.793	-0.398078	0.0117812
FBgn0021795	Tapdelta	801.772	1.05499	0.0191303
FBgn0022160	Gpo-1	2397.2	0.420599	0.00419404
FBgn0022702	Cht2	82.5633	1.41555	6.27231e-05
FBgn0022774	Oat	612.167	1.50371	0.000256024
FBgn0023129	aay	2832.21	0.740215	0.0396028
FBgn0023178	Pdf	774.418	-0.751771	8.06922e-05
FBgn0023213	eIF4G	3620.06	0.463769	0.0110968
FBgn0023515	CG14814	45.0202	-1.0429	0.000539636
FBgn0023535	arg	33.7241	2.93954	2.02871e-05
FBgn0023537	CG17896	1936.94	0.407582	0.0480046
FBgn0023549	Mct1	245.146	1.3627	1.04352e-08
FBgn0023550	CG18031	45.3568	0.950046	0.0142511
FBgn0024230	Hs2st	311.163	0.40759	0.0269419
FBgn0024315	Picot	1348.79	-0.444742	0.0143515
FBgn0024326	Mkk4	1140.9	-0.296857	0.0381633
FBgn0024362	CG11412	580.076	0.190214	0.0379496
FBgn0024833	AP-1mu	693.253	-0.247198	0.0358432
FBgn0024920	Ts	11.4069	1.83888	0.00951036
FBgn0024975	CG2712	57.8092	-0.551352	0.0416855
FBgn0024980	Syx4	316.902	1.01518	2.6516e-09
FBgn0024993	CG2662	39.4749	-0.665189	0.0302151
FBgn0024994	Csat	132.78	0.46461	0.0115281
FBgn0024995	CG2680	156.396	-0.931806	7.22917e-10
FBgn0024997	CG2681	259.082	-0.654935	0.0231217
FBgn0025360	Optix	291.232	-0.408805	0.0339245
FBgn0025390	Mur2B	529.621	0.729173	0.00178092
FBgn0025595	AkhR	584.939	0.622562	0.0079936
FBgn0025620	CG13360	755.007	1.39788	3.82354e-10
FBgn0025624	CG4025	212.878	-0.467593	0.00328873
FBgn0025628	CG4199	767.481	-0.568807	0.0056252
FBgn0025678	CaBP1	589.834	0.699448	0.0393613
FBgn0025687	LKR	424.384	1.85669	4.53895e-16
FBgn0025700	CG5885	812.151	1.37634	0.00109605
FBgn0025712	CG13920	386.9	-0.498823	0.000478806
FBgn0025866	CalpB	565.724	-0.270411	0.0258173
FBgn0025878	wrapper	463.215	-0.841615	4.70021e-07
FBgn0026015	Top3beta	271.816	0.385002	0.0198469
FBgn0026084	cib	1118.52	-0.326284	0.0110283
FBgn0026085	dgt4	6.11099	-2.01562	0.00369095
FBgn0026196	nop5	319.653	1.21513	0.000814442
FBgn0026197	noe	4321	-0.653175	0.0303304
FBgn0026252	msk	1182.3	0.38106	0.0195925
FBgn0026259	eIF5B	997.047	0.257263	0.0330777
FBgn0026378	Rep	168.577	-0.398005	0.0475105
FBgn0026403	Ndg	288.523	3.63187	2.74301e-41
FBgn0026417	Hus1-like	23.1744	0.792033	0.0467561
FBgn0026428	HDAC6	2089.22	0.589355	3.2179e-05
FBgn0026563	CG1979	168.137	1.71711	0.000448721
FBgn0026565	CG1315	36.4793	2.32161	1.20415e-10
FBgn0026576	CG5991	2405.79	0.852583	0.000522038
FBgn0026592	Fie	1876.53	-0.354312	0.0110985
FBgn0026721	fat-spondin	1239.78	0.749951	0.0319484
FBgn0026751	XRCC1	117	-0.590495	0.0137063
FBgn0026761	Trap1	809.6	-0.289142	0.0393613
FBgn0026878	CG4325	84.8946	1.40948	0.000697991
FBgn0027073	CG4302	601.714	0.716525	0.00138096
FBgn0027087	Aats-his	473.099	0.48136	0.000697991
FBgn0027109	NPF	314.32	-0.582442	0.000703212
FBgn0027111	miple	4430.43	-0.334066	0.0416855
FBgn0027279	l(1)G0196	3908.53	0.711649	0.0329491
FBgn0027287	Gmap	569.957	0.2997	0.0226466
FBgn0027348	bgm	1498.83	1.20355	2.56288e-08
FBgn0027453	Dnz1	453.302	-0.276036	0.0169939
FBgn0027495	CG8378	233.069	-0.391789	0.00817172
FBgn0027497	Madm	570.223	-0.250408	0.0143461
FBgn0027506	EDTP	752.094	0.622618	6.08194e-06
FBgn0027509	CG7261	229.145	-0.422995	0.0377349
FBgn0027535	botv	252.956	0.394972	0.0250464
FBgn0027571	CG3523	17123.1	0.774816	0.00302691
FBgn0027579	mino	1636.11	0.701667	0.000276949
FBgn0027580	CG1516	5488.87	0.754136	0.000528679
FBgn0027596	CG10249	494.647	0.35237	0.0238576
FBgn0027599	CG2790	225.165	-0.36495	0.0322409
FBgn0027619	Adam	1258.36	0.461615	0.00198271
FBgn0027621	Pfrx	3392.79	0.668112	5.47177e-06
FBgn0027654	jdp	4120.41	-0.306367	0.0253501
FBgn0027779	VhaSFD	3052.81	-0.246023	0.000438332
FBgn0027835	Dp1	2848.28	0.743832	0.00226822
FBgn0027843	CAH2	1852.63	-0.499187	0.00500966
FBgn0027929	NimB1	78.7562	0.963183	0.00172464
FBgn0027930	MP1	955.053	0.901244	6.0715e-10
FBgn0027945	ppl	1183.25	0.876427	0.0130121
FBgn0028327	l(1)G0320	1796.31	1.24412	2.30762e-05
FBgn0028371	jbug	2392.52	0.318456	0.0399777
FBgn0028374	Hug	743.768	-0.540781	0.0126547
FBgn0028382	cyp33	118.122	-0.422085	0.0385357
FBgn0028399	TMS1	3006.04	-0.380794	3.37136e-05
FBgn0028400	Syt4	3735.08	-0.432559	0.000738098
FBgn0028421	Kap3	868.43	-0.30418	0.047207
FBgn0028482	CG16857	3652.29	-0.453393	0.0274654
FBgn0028500	Rich	932.774	-0.262391	0.0134676
FBgn0028519	CG4500	28.9721	3.33463	0.000253611
FBgn0028523	CG5888	256.611	-0.653773	0.0316105
FBgn0028540	CG9008	401.18	0.615323	0.000457758
FBgn0028543	NimB2	1563.91	0.827988	0.0259487
FBgn0028552	gammaSnap1	382.884	-0.464713	0.0101252
FBgn0028554	x16	401.91	-0.327505	0.00287891
FBgn0028646	aralar1	2022.34	0.69533	0.000322677
FBgn0028886	CG15279	181.449	0.497268	0.00200641
FBgn0028956	mthl3	71.8792	0.979449	0.00405512
FBgn0029147	NtR	354.559	0.708682	0.0217535
FBgn0029148	NHP2	147.09	0.899636	0.00124229
FBgn0029155	Men-b	2631.64	-0.407723	0.000291239
FBgn0029170	TwdlT	48.66	1.32909	0.000685873
FBgn0029175	Ext2	595.464	-0.389983	0.00067537
FBgn0029573	CG14770	5.47338	-2.0153	0.00684993
FBgn0029639	CG14419	861.965	1.04364	0.000320619
FBgn0029685	CG2938	256.968	-0.346885	0.0159222
FBgn0029688	lva	1807.88	0.416118	0.0201213
FBgn0029722	CG7024	9.86276	-1.64465	0.00247674
FBgn0029756	CG3309	135.615	-0.397176	0.0224269
FBgn0029762	NAAT1	589.149	0.466835	0.000904039
FBgn0029765	CG16756	543.786	0.858285	0.00345015
FBgn0029766	CG15784	1091.46	1.0505	0.00843577
FBgn0029768	SPR	297.345	-0.518437	0.0188564
FBgn0029769	frma	428.857	1.2735	0.00259454
FBgn0029804	CG3097	320.823	0.459581	0.00972234
FBgn0029810	CG12239	4291.3	-0.602956	5.31013e-05
FBgn0029813	CG15766	8.80879	1.67995	0.0125493
FBgn0029821	CG4020	14.6373	1.65293	0.0101252
FBgn0029828	CG6067	1410.24	0.917449	0.0084266
FBgn0029837	Tsp5D	498.478	-1.16389	0.00276801
FBgn0029843	Nep1	594.868	-0.527032	0.000199751
FBgn0029863	CG3823	196.239	0.847801	1.38689e-06
FBgn0029870	Marf	2538.82	0.247757	0.0214903
FBgn0029896	CG3168	1560.62	-0.410512	0.0107421
FBgn0029906	CG4542	97.4981	-0.577346	0.0344928
FBgn0029913	Cht11	77.589	-0.559845	0.0282458
FBgn0029924	CG4586	22.8186	-1.33444	0.000731932
FBgn0029929	CG4593	122.515	0.864788	0.000120217
FBgn0029936	CG4617	184.419	0.410951	0.0200096
FBgn0029950	CG9657	270.228	-1.10281	1.29503e-05
FBgn0029990	CG2233	38131.4	1.26111	0.00148402
FBgn0029994	CG2254	2956.47	-0.824515	0.000504485
FBgn0030011	Gbeta5	624.848	-0.544859	0.000392306
FBgn0030028	Corp	44.7835	0.821999	0.00553248
FBgn0030030	CG1636	497.833	-0.285775	0.00380158
FBgn0030035	CG11190	430.287	-0.407602	0.0101252
FBgn0030041	CG12116	3646.88	1.07097	0.00586557
FBgn0030067	Rbm13	111.843	0.625002	0.0290343
FBgn0030073	CG10962	126.323	2.67717	3.17437e-08
FBgn0030085	CG6999	109.655	-1.95949	3.45339e-34
FBgn0030087	CG7766	2203.65	0.50508	1.03074e-05
FBgn0030092	fh	91.3947	-0.746745	0.000156975
FBgn0030137	CG15317	31.623	-0.848907	0.0290597
FBgn0030151	CG1354	736.133	0.456462	0.0219274
FBgn0030156	CG15247	98.04	0.726172	0.00581088
FBgn0030159	CG9689	359.571	-0.73174	0.000478806
FBgn0030206	CG2889	195.564	-0.727226	0.000899868
FBgn0030208	PPP4R2r	661.885	-0.508194	0.000136491
FBgn0030237	CG15209	1676.12	-0.538922	0.0491264
FBgn0030242	sofe	10.7042	-2.21405	5.20937e-05
FBgn0030245	CG1637	1570.5	-0.262218	0.0332729
FBgn0030258	CG1552	973.2	-0.49258	0.0355936
FBgn0030259	CG1545	194.933	-1.01248	0.00121785
FBgn0030260	CG1537	73.3704	-0.859155	0.00810145
FBgn0030271	CG15202	319.921	-0.579729	0.00090746
FBgn0030272	CG15201	1869.45	-0.732395	0.00244162
FBgn0030289	CG1597	440.187	-0.41703	0.00347607
FBgn0030305	CG1749	187.098	0.659263	0.0341984
FBgn0030310	PGRP-SA	178.37	0.994096	0.00360959
FBgn0030336	CG1578	1104.55	0.530122	0.000979025
FBgn0030346	CG11802	250.231	-0.519035	0.000623408
FBgn0030349	CG10353	1005.91	0.361139	0.0265908
FBgn0030361	CG1492	206.437	-0.715262	2.29091e-07
FBgn0030367	Cyp311a1	327.692	-0.587107	0.00575231
FBgn0030407	CG2543	51.7514	0.760708	0.00921031
FBgn0030425	CG3775	900.113	1.14099	0.00122453
FBgn0030481	CG1662	404.496	0.638784	0.0454544
FBgn0030482	CG1673	1175.88	1.63771	3.36607e-07
FBgn0030485	CG1998	596.576	-0.432776	0.000258216
FBgn0030511	CG11158	192.239	0.837261	1.59808e-06
FBgn0030562	CG9400	93.2343	-0.800346	0.00218645
FBgn0030572	mRpS25	190.323	-0.457208	0.0389958
FBgn0030588	CG9521	101.518	0.625505	0.0169158
FBgn0030589	CG9519	262.356	0.776922	0.000216924
FBgn0030593	CG9512	3745.59	1.07928	0.0081713
FBgn0030612	CG5599	247.045	0.966656	0.000277316
FBgn0030634	CG9164	306.762	-0.465689	0.0296879
FBgn0030646	CG9203	28.9293	-0.826405	0.017734
FBgn0030653	CG7860	15.6582	-1.24226	0.0247116
FBgn0030668	CG8128	566.56	0.766548	2.04338e-07
FBgn0030717	CG8931	287.417	-0.385509	0.0032103
FBgn0030742	CG9919	668.011	-0.323243	0.0186632
FBgn0030763	CG9782	97.7736	-1.78937	1.0315e-09
FBgn0030791	CG9132	1177	-0.31203	0.000698997
FBgn0030798	CG13003	455.825	0.448007	0.0125981
FBgn0030816	CG16700	409.303	-0.457894	9.36518e-05
FBgn0030817	CG4991	347.384	-0.497189	0.0018288
FBgn0030847	CG12991	1058.22	-0.338224	6.58105e-05
FBgn0030854	CG8289	365.129	-0.453833	0.0101296
FBgn0030871	CG8142	29.5278	-0.812458	0.0238614
FBgn0030880	CG6788	6.60248	-1.70767	0.0304767
FBgn0030883	CG7772	341.703	-0.427489	0.01024
FBgn0030894	CG7192	316.614	-0.464609	0.00045867
FBgn0030925	Hayan	129.445	1.22382	2.59104e-06
FBgn0030932	Ggt-1	309.235	0.341004	0.023826
FBgn0030993	Mec2	113.401	0.727007	0.0151403
FBgn0030998	CG14195	5.31811	-2.22978	0.00553248
FBgn0031002	CG14196	302.773	1.06341	3.80153e-08
FBgn0031023	CG14200	935.743	0.473112	0.00968156
FBgn0031044	MKP-4	209.49	-0.444158	0.00157769
FBgn0031049	Sec61gamma	648.656	1.18172	0.00347607
FBgn0031055	et	177.297	0.821686	0.000292981
FBgn0031060	CG14231	94.6077	-0.467255	0.0204328
FBgn0031069	Pmp70	1848.67	-0.355805	0.0404354
FBgn0031110	Obp19b	76.106	-0.88878	0.0165854
FBgn0031126	Cyp6v1	320.279	0.636694	0.00679578
FBgn0031174	CG1486	647.75	0.275871	0.015633
FBgn0031217	CG11377	269.403	0.333272	0.00918704
FBgn0031260	Spp	696.008	0.908289	0.00156497
FBgn0031265	CG2794	111.05	0.533065	0.0238469
FBgn0031284	CG3876	149.81	-0.367605	0.0495695
FBgn0031285	CG3662	8195.41	-0.338735	0.0083181
FBgn0031286	CG3862	130.077	-0.390859	0.0452346
FBgn0031289	CG13950	91.1848	-0.6365	0.016512
FBgn0031305	Iris	1192.84	1.2235	0.000543403
FBgn0031379	CG7289	450.782	-0.282897	0.009781
FBgn0031389	CG4259	68.5915	1.52954	1.07415e-06
FBgn0031399	mio	230.082	0.490334	0.00549505
FBgn0031417	CG3597	1158.66	1.37798	0.000396506
FBgn0031450	Hrs	1017.14	-0.205985	0.0478775
FBgn0031457	CG3077	156.343	-0.388849	0.0490329
FBgn0031464	Duox	104.192	0.954832	0.00230343
FBgn0031474	CG2991	1287	-0.250418	0.0303304
FBgn0031515	CG9664	289.907	0.694034	0.0280292
FBgn0031516	CG9663	288.586	0.795126	0.000378542
FBgn0031538	CG3246	1597.59	1.01962	0.00821622
FBgn0031558	CG16704	371.488	1.14636	0.04436
FBgn0031560	CG16713	394.32	1.02817	0.0106147
FBgn0031561	CG16712	4805.43	0.982947	0.00579296
FBgn0031629	Clect27	1569.02	-0.636131	0.0188564
FBgn0031646	CG2837	54.8735	-1.35126	0.00183571
FBgn0031649	hoe2	699.428	-0.327565	0.0121958
FBgn0031673	CG31650	635.637	-0.286798	0.0295872
FBgn0031688	Cyp28d2	53.0448	0.801608	0.00345015
FBgn0031689	Cyp28d1	3038.08	0.714602	0.0439305
FBgn0031734	CG11147	2329.5	-0.512718	0.00804813
FBgn0031735	CG11029	12.6617	-1.87988	0.000676457
FBgn0031745	rau	52.2359	0.755496	0.019142
FBgn0031765	CG9109	100.406	-0.576731	0.0449402
FBgn0031774	CG9147	171.761	-0.451519	0.00795606
FBgn0031775	CG9150	418.489	-1.32039	5.49781e-08
FBgn0031801	CG9498	1063.77	0.65764	0.0466728
FBgn0031808	CG9507	414.997	-1.19297	1.2967e-05
FBgn0031811	CG13982	70.9617	-0.551616	0.0219003
FBgn0031814	retm	1666.98	-0.370829	0.000871587
FBgn0031817	CG9531	181.608	-0.567818	0.000322261
FBgn0031824	CG9547	285.402	1.08228	0.0223557
FBgn0031850	Tsp	1546.9	-0.352645	0.00249556
FBgn0031855	CG11221	231.508	-0.600793	0.00937232
FBgn0031865	Nha1	212.677	0.75048	0.00124814
FBgn0031879	uif	376.024	0.444973	0.0244284
FBgn0031881	CG3476	144.017	-0.494932	0.00989898
FBgn0031882	Rab30	240.706	-0.344921	0.0179451
FBgn0031896	CG4502	660.852	-0.285415	0.0352552
FBgn0031902	Wnt6	275.352	-0.52256	0.0006222
FBgn0031907	CG5171	754.808	0.912096	0.0203528
FBgn0031913	CG5958	1067.85	1.16782	0.0271618
FBgn0031914	CG5973	2470	-0.479145	0.047568
FBgn0031925	Cyp4d21	2694.58	-3.38191	2.42142e-78
FBgn0031935	CG13793	73.9866	0.789972	0.0330777
FBgn0031936	CG13794	553.782	0.501013	0.0274654
FBgn0031937	CG13795	500.783	1.02904	1.26018e-05
FBgn0031944	CG7196	30.3442	-0.756355	0.0377857
FBgn0031973	Spn28Dc	315.724	0.574027	0.0334438
FBgn0031980	RpL36A	6329.35	0.645601	0.0467561
FBgn0031988	CG8668	495.511	-0.257885	0.0384979
FBgn0032004	CG8292	9.41047	1.18479	0.0446376
FBgn0032010	CG8086	1724.06	0.605811	0.00200641
FBgn0032021	CG7781	3063.77	-0.37349	1.66436e-05
FBgn0032031	CG13390	91.0556	-0.44352	0.0440662
FBgn0032048	Dh31	809.267	-0.453592	0.0309167
FBgn0032050	CG13096	196.752	0.920401	0.000649434
FBgn0032059	PrBP	313.587	-0.349629	0.00963532
FBgn0032100	CG13108	102.486	-0.556167	0.0189801
FBgn0032116	Mco1	81.7272	0.578394	0.0296879
FBgn0032123	Oatp30B	1022.34	0.289436	0.0396861
FBgn0032136	Apoltp	4158.82	1.57708	8.35698e-10
FBgn0032156	CG13124	3189.46	0.303936	0.00226822
FBgn0032181	CG13133	223.813	-0.528643	0.0189801
FBgn0032191	CG5734	559.269	-0.445196	0.000438332
FBgn0032198	eEF1delta	1581.79	0.886827	0.0168795
FBgn0032218	CG5381	754.417	0.300376	0.0330777
FBgn0032249	CG5337	552.972	-0.471893	3.63146e-05
FBgn0032262	CG7384	115.047	3.0722	1.58884e-30
FBgn0032266	CG18302	307.217	-1.58435	1.20415e-10
FBgn0032287	CG6415	687.113	1.16797	0.0100752
FBgn0032297	CG17124	2283.17	-0.412423	0.0457285
FBgn0032298	CG6724	132.133	0.545445	0.0299657
FBgn0032322	CG16743	767.67	1.18938	2.74473e-06
FBgn0032336	AstC	830.03	-0.415125	0.0029583
FBgn0032387	CG16965	110.43	0.937217	0.0295872
FBgn0032397	Tom70	350.404	-0.442115	0.000104134
FBgn0032402	CG14945	638.199	-0.589866	0.0227662
FBgn0032409	Ced-12	233.1	-0.334323	0.0403833
FBgn0032451	spict	428.843	-0.566424	0.00818652
FBgn0032470	CG5142	108.328	1.9373	3.46488e-20
FBgn0032474	DnaJ-H	1134.29	-0.458852	7.41294e-08
FBgn0032480	Edem2	729.602	0.325237	0.00671479
FBgn0032482	Pect	2651.49	0.46909	0.0238511
FBgn0032485	CG9426	499.469	-0.285517	0.034833
FBgn0032494	CG5945	2539.8	-0.674442	0.0233244
FBgn0032507	CG9377	83.0826	-2.95985	1.63758e-05
FBgn0032515	loqs	880.939	-0.320798	0.03327
FBgn0032601	yellow-b	212.813	0.453521	0.0296879
FBgn0032635	CG15141	190.77	-0.401103	0.034508
FBgn0032666	CG5758	4784.59	-0.395792	0.00532173
FBgn0032685	CG10211	429.188	0.552666	0.000150832
FBgn0032706	Irk3	117.165	-0.683535	0.00405047
FBgn0032726	CG10621	1332.65	2.33871	0.000105784
FBgn0032731	Swip-1	778.881	-0.265859	0.0303304
FBgn0032741	Side	360.009	-0.386565	0.0411226
FBgn0032773	fon	3650.55	1.45924	5.42038e-05
FBgn0032774	CG17549	4655.65	0.389526	0.0471005
FBgn0032775	CG17544	620.727	-0.361308	0.0303304
FBgn0032785	CG10026	370.179	-0.710104	0.00390724
FBgn0032790	CG10194	152.467	0.482248	0.00701948
FBgn0032801	CG10165	119.082	0.709168	0.0424299
FBgn0032810	CG13077	610.216	-0.704121	0.00323699
FBgn0032820	fbp	1456.66	1.40776	0.000276949
FBgn0032840	sNPF	2135.02	-0.464365	0.00124814
FBgn0032846	CG10721	140.437	-0.421021	0.0259487
FBgn0032857	CG10947	524.577	-0.635294	0.0179712
FBgn0032876	Cen	792.579	-0.215757	0.0444162
FBgn0032879	CG9317	775.111	-0.674841	0.000250224
FBgn0032886	CG9328	1558.42	-0.418567	7.36164e-05
FBgn0032896	CG14400	233.102	0.912179	0.0244956
FBgn0032915	CG12050	159.896	0.427269	0.0377857
FBgn0032919	CG9253	538.403	0.393515	0.0224269
FBgn0032923	CG9248	299.771	0.61022	2.23479e-06
FBgn0032940	Mio	1313.7	0.504941	0.00290304
FBgn0032945	CG8665	793.786	2.5775	8.53399e-12
FBgn0033031	CG8245	707.54	-0.399247	0.0120676
FBgn0033065	Cyp6w1	2195.96	-0.815883	0.0100932
FBgn0033079	Fmo-2	947.102	1.5425	2.14872e-07
FBgn0033093	CG3270	410.495	-1.02801	9.52786e-07
FBgn0033214	CG1941	53.6605	-1.15662	0.0030124
FBgn0033246	ACC	7646.95	1.07052	3.63146e-05
FBgn0033247	Nup44A	297.929	0.640189	6.87918e-06
FBgn0033249	CG11191	341.857	-0.4453	0.00369217
FBgn0033266	Socs44A	298.567	-0.348147	0.0165665
FBgn0033268	Obp44a	6503.89	-1.1452	0.000686307
FBgn0033273	Gasz	309.303	-0.494832	0.00244162
FBgn0033274	CG14757	593.62	-0.462903	0.00679912
FBgn0033339	Sec31	688.735	0.333318	0.0218868
FBgn0033340	CG13751	169.904	-0.595955	0.0325687
FBgn0033347	CG8248	276.364	-0.389922	0.0311407
FBgn0033366	Ance-4	770.379	1.4238	5.38106e-05
FBgn0033413	prel	986.435	-0.218278	0.0309167
FBgn0033434	CG1902	556.27	-0.256909	0.0443948
FBgn0033437	CG12926	224.12	-0.483463	0.0339472
FBgn0033439	CG1773	65.5958	1.45194	2.1293e-06
FBgn0033440	CG10459	5.86406	2.17394	0.00580143
FBgn0033451	CG1665	212.951	0.713316	0.00991028
FBgn0033464	CG1441	571.199	-0.582509	0.0297451
FBgn0033466	Pal1	892.964	0.383422	0.00523405
FBgn0033518	Prx2540-2	426.804	0.944987	0.00249556
FBgn0033520	Prx2540-1	478.447	0.935728	0.00448108
FBgn0033521	CG12896	408.476	0.849478	0.0289172
FBgn0033543	CG12338	749.268	0.697372	0.0495695
FBgn0033544	CG7220	4080.83	-0.449872	0.00130129
FBgn0033557	CG12325	129.671	0.507742	0.00268095
FBgn0033649	pyr	354.427	-0.364294	0.00494275
FBgn0033661	CG13185	307.434	1.1643	2.60838e-08
FBgn0033673	CG8298	271.36	-0.408788	0.00782492
FBgn0033710	CG17739	3799.07	-0.395257	0.0076338
FBgn0033728	Cpr49Ae	953.672	-0.575047	0.0301845
FBgn0033735	CG8525	171.338	0.605898	0.0475222
FBgn0033741	CG8545	246.278	0.647493	0.0153529
FBgn0033767	CG13148	67.291	-0.569903	0.0143466
FBgn0033784	CG13322	239.089	-0.330479	0.0180983
FBgn0033793	CG3955	458.531	-0.506616	0.000120217
FBgn0033812	Pex13	503.28	-0.260881	0.0387203
FBgn0033817	GstE14	403.405	-0.444826	0.00978691
FBgn0033830	CG10814	39.2581	4.61165	1.13697e-07
FBgn0033853	CG6145	999.903	0.380762	0.0319389
FBgn0033876	Syngr	2221.35	-0.43157	5.31349e-05
FBgn0033901	O-fut1	190.048	-0.407446	0.022981
FBgn0033913	CG8468	927.004	0.756113	0.000336332
FBgn0033924	CG8613	1378.32	-0.302441	0.000573478
FBgn0033926	Arc1	2455.8	-1.06872	0.000120217
FBgn0033927	CR10102	741.776	-1.05911	0.000670995
FBgn0033968	hui	589.194	0.671089	0.000965064
FBgn0033970	CG10205	616.074	0.660181	0.00549505
FBgn0033973	HPS1	346.143	-0.413814	0.000436863
FBgn0034045	CG8249	198.435	1.15081	0.00903578
FBgn0034051	Mlf	2442.38	-0.291446	0.00604569
FBgn0034069	CG8401	127.532	-0.397387	0.0381881
FBgn0034073	CG8414	114.544	0.582308	0.00926033
FBgn0034128	CG4409	392.567	-1.07282	0.000575156
FBgn0034140	CG8317	1031.37	1.41397	0.000449655
FBgn0034215	Mtap	604.401	0.838719	0.0140581
FBgn0034219	mthl4	58.2588	1.16049	0.00151455
FBgn0034230	CG4853	645.955	-0.254283	0.0175743
FBgn0034246	Dcr-2	570.539	0.472852	0.00746932
FBgn0034253	CG10936	77.4355	0.789183	0.00352799
FBgn0034261	HPS4	996.73	-0.334941	0.0432909
FBgn0034269	CG6406	406.622	-0.289314	0.00998455
FBgn0034275	CG5002	146.24	0.651515	0.000310058
FBgn0034276	CG6385	314.709	1.83732	0.000756638
FBgn0034282	Mapmodulin	1881.56	-0.477432	5.06397e-07
FBgn0034290	CG5773	1710.3	1.21103	0.000280705
FBgn0034304	CG5742	266.621	-0.384782	0.00323968
FBgn0034321	CG14502	17.5644	1.75424	0.0107421
FBgn0034387	Cyp12b2	537.49	-0.559011	0.00124322
FBgn0034394	CG15096	3027.03	0.76324	0.0194122
FBgn0034406	Jheh3	233.233	-1.1611	3.62139e-05
FBgn0034407	DptB	181.587	3.38804	0.000180642
FBgn0034417	CG15117	309.137	0.933384	3.37494e-06
FBgn0034468	Obp56a	88.7016	1.11585	0.0402232
FBgn0034470	Obp56d	4644.54	0.964282	0.000391262
FBgn0034471	Obp56e	45.0106	2.65873	9.90053e-05
FBgn0034487	Efhc1.2	16.5415	-1.41929	0.00100205
FBgn0034493	CG8908	46.8021	0.978937	0.0310118
FBgn0034501	CG13868	7230.5	0.575331	0.0224269
FBgn0034538	CG16799	225.455	0.8803	0.0195804
FBgn0034567	CG15651	300.423	-0.463367	0.00132523
FBgn0034588	CG9394	1474.69	-1.44696	0.000409464
FBgn0034605	CG15661	495.195	1.20246	2.96532e-08
FBgn0034611	MFS16	232.113	0.424072	0.0013331
FBgn0034617	CG9754	66.8253	-0.577025	0.024346
FBgn0034629	Acox57D-d	137.937	1.5938	4.99806e-05
FBgn0034641	mahj	361.763	0.562924	0.000458376
FBgn0034689	CG2921	304.249	-0.326645	0.0435573
FBgn0034691	Synj	1276.65	-0.379506	0.0169939
FBgn0034697	GM130	441.705	0.438264	0.00508124
FBgn0034704	CG6758	66.4367	-0.637582	0.0188564
FBgn0034716	Oatp58Dc	446.702	-0.46496	0.00489076
FBgn0034717	CG5819	335.704	1.26458	0.000162539
FBgn0034724	babos	721.724	0.783378	0.00108339
FBgn0034725	CG6044	1868.06	-0.487548	2.10881e-05
FBgn0034733	CG4752	323.49	0.665682	0.00399815
FBgn0034734	CG4554	155.228	0.528195	0.0295872
FBgn0034791	CG3501	322.453	-0.440685	0.0017737
FBgn0034860	CG9812	2471.58	0.619399	0.0393844
FBgn0034897	Sesn	1411.71	0.688789	2.03268e-12
FBgn0034940	CG16787	127.052	-0.474272	0.0124252
FBgn0034948	Gadd34	1286.83	-0.331441	0.0151505
FBgn0034959	CG11388	907.608	-0.467339	1.86555e-06
FBgn0034997	CG3376	1086.75	1.12122	3.89639e-08
FBgn0035023	ITP	1708.02	-0.265282	0.0102825
FBgn0035085	CG3770	20.5933	0.842798	0.0422909
FBgn0035087	CG2765	1394.54	-0.409164	0.00494275
FBgn0035089	Phk-3	269.264	1.76173	8.09561e-10
FBgn0035091	CG3829	1340.72	1.20798	2.16602e-06
FBgn0035121	Tudor-SN	1450.6	1.09176	2.71084e-05
FBgn0035147	Gale	1601.79	0.811898	0.0404354
FBgn0035162	CG13900	239.694	0.937016	2.27564e-05
FBgn0035186	CG13912	271.689	1.4819	5.96059e-05
FBgn0035231	Cct2	581.546	-0.376981	0.0470329
FBgn0035251	CG7967	654.734	-0.461856	0.00244162
FBgn0035285	CG12025	1720.36	-0.439734	4.13575e-05
FBgn0035293	CG5687	1007.1	-0.27368	0.0310118
FBgn0035298	SCOT	615.348	1.097	0.000861456
FBgn0035309	CG15879	35.9702	0.983798	0.0101296
FBgn0035358	CG14949	5.66228	2.47525	0.00804711
FBgn0035359	CG1143	175.819	-0.848416	0.000275837
FBgn0035371	CG9977	968.418	-0.294591	0.00432542
FBgn0035375	pgant6	187.257	0.341654	0.0475105
FBgn0035425	CG17746	389.169	-0.410121	0.0026679
FBgn0035434	Drsl5	3421.06	-0.74544	0.00347607
FBgn0035476	CG12766	20.2839	0.957099	0.0250464
FBgn0035488	CG11593	486.116	-0.338841	0.00152678
FBgn0035517	CG1265	216.473	-0.503438	0.00516507
FBgn0035521	VhaM9.7-a	807.045	-0.591808	0.000543403
FBgn0035542	DOR	3960.91	-0.311572	0.0204328
FBgn0035553	CG13722	17.4082	-1.44504	0.000739115
FBgn0035557	CG11353	19.6582	1.80309	1.8232e-06
FBgn0035612	CG10625	22.0144	0.775212	0.0410409
FBgn0035630	CG10576	1326.69	0.752246	0.000417595
FBgn0035710	SP1173	614.597	0.422483	0.00659125
FBgn0035725	Mis12	50.4182	-1.14726	0.00301927
FBgn0035734	CG14823	494.125	0.599362	0.00758699
FBgn0035770	pst	4588.82	0.800367	3.63146e-05
FBgn0035771	Sec63	1699.61	0.468468	0.000478806
FBgn0035791	CG8539	262.058	1.79076	3.22739e-07
FBgn0035798	frac	8.17794	1.26934	0.0488268
FBgn0035829	HP4	121.379	-0.829854	3.45187e-06
FBgn0035873	CG13670	149.372	-0.931277	0.000428374
FBgn0035909	ergic53	996.637	0.793741	0.00271431
FBgn0035911	CG6638	199.951	0.869449	0.00333392
FBgn0035918	Cdc6	8.83876	1.4147	0.0309167
FBgn0035922	Pex7	14.8435	1.29061	0.0491071
FBgn0035947	Srp68	516.976	0.530304	0.0101252
FBgn0035976	PGRP-LC	528.347	0.401937	0.0151403
FBgn0035978	UGP	3605.91	0.680563	0.0254053
FBgn0035989	CG3967	1249.13	-0.270374	0.00140593
FBgn0036028	CG16717	170.173	-0.391327	0.0238614
FBgn0036029	CG16719	25.5691	1.51496	0.000170137
FBgn0036030	CG6767	3499.48	0.798866	0.00432918
FBgn0036058	CG6707	1251.74	-0.192006	0.0381036
FBgn0036099	CG11811	305.299	-0.295088	0.0459999
FBgn0036106	CG6409	15118.8	-0.709579	0.0102426
FBgn0036116	CG7888	734.641	-0.778767	0.00071935
FBgn0036146	CG14141	224.27	-1.2079	0.000229575
FBgn0036147	Plod	386.003	0.643836	0.000488259
FBgn0036157	CG7560	247.842	1.27246	0.00108131
FBgn0036183	CG6083	111.528	-0.457008	0.0320298
FBgn0036240	CG6928	165.966	0.520064	0.0133479
FBgn0036294	CG10654	198.472	-0.471239	0.0106741
FBgn0036318	Wbp2	1932.65	-0.333032	1.29173e-05
FBgn0036319	Ent3	593.135	-0.544439	0.000145626
FBgn0036333	MICAL-like	463.765	-0.236925	0.04279
FBgn0036337	AdenoK	1159.27	0.572889	0.0401368
FBgn0036340	SRm160	676.946	-0.310266	0.011633
FBgn0036365	CG10732	710.216	0.334477	0.00387722
FBgn0036380	CG8757	195.667	-0.666326	0.0110985
FBgn0036449	bmm	1016.95	0.69813	0.0396861
FBgn0036461	Zip71B	134.244	-0.484794	0.0416855
FBgn0036509	CG7739	838.124	-0.471074	1.04939e-05
FBgn0036516	CG7656	474.838	-0.27297	0.0227662
FBgn0036519	CG7650	107.25	-0.461815	0.0250464
FBgn0036547	CG17032	372.248	0.513324	0.0148853
FBgn0036560	CG5895	600.539	-0.777021	0.00323699
FBgn0036579	CG5027	896.495	-0.502751	2.1293e-06
FBgn0036585	CG13071	91.7661	-0.634611	0.0194122
FBgn0036597	CG4962	111.739	1.22814	0.0173884
FBgn0036617	Cpr72Ea	7.05669	3.63838	2.04338e-07
FBgn0036620	CG4842	1154.2	-0.791703	0.00667405
FBgn0036622	CG4753	183.419	1.2145	0.000752884
FBgn0036656	CG13026	52.3126	0.988265	0.0183713
FBgn0036666	TSG101	976.332	-0.240695	0.0319491
FBgn0036698	CG7724	283.953	-0.677294	0.0252161
FBgn0036702	CG6512	1134.86	-0.233162	0.0290343
FBgn0036727	CG7589	103.254	-0.566757	0.0404354
FBgn0036732	Oatp74D	691.481	0.497124	0.00481892
FBgn0036745	CG7484	410.061	-0.371927	0.0463479
FBgn0036749	CG7460	22.1879	1.97965	0.000391473
FBgn0036752	Adgf-A	328.412	0.510864	0.0412626
FBgn0036763	CG7441	261.209	-0.430382	0.012266
FBgn0036843	CG6812	492.125	-0.379909	5.17251e-05
FBgn0036857	CG9629	631.553	0.739407	0.0431384
FBgn0036875	CG9449	648.615	-0.727659	0.00361955
FBgn0036880	Cpr76Bc	33.0463	-1.81507	2.23479e-06
FBgn0036919	Grasp65	493.96	0.522242	0.0432277
FBgn0036921	RhoGDI	2642.22	-0.396548	1.32532e-06
FBgn0036927	CG7433	3571.02	-0.564675	1.12624e-08
FBgn0036942	CG7328	82.2811	0.91575	0.00426209
FBgn0036945	Ssk	165.401	-0.567413	0.00850235
FBgn0036959	CG6951	39.8901	0.917725	0.00261095
FBgn0036985	zye	18.8568	1.238	0.0393895
FBgn0036992	CG11796	1144.05	0.874164	0.00670636
FBgn0036993	CG5910	488.147	0.372307	0.0444086
FBgn0036997	CG5955	686.019	0.843842	0.00405047
FBgn0037000	ZnT77C	207.445	0.56956	0.0257409
FBgn0037028	CG3618	1209.05	-0.449379	9.36518e-05
FBgn0037057	CG10512	659.032	0.641582	0.00286489
FBgn0037084	Syx6	1004.2	-0.279373	0.0139071
FBgn0037094	CG7611	1462.54	0.513144	9.2514e-07
FBgn0037134	CG7407	274.443	-0.415782	0.00442238
FBgn0037138	P5CDh1	4421.21	-0.366871	0.000180642
FBgn0037144	CG7458	114.697	0.819953	0.00261859
FBgn0037167	CG11425	347.059	2.59675	0.00193323
FBgn0037182	ArfGAP3	718.862	0.394315	0.00196258
FBgn0037215	CG12582	839.066	0.60583	9.2514e-07
FBgn0037217	CG14636	84.0702	-1.56171	1.91342e-08
FBgn0037239	CG11739	1912.92	0.620335	0.0202815
FBgn0037248	srl	196.853	1.01254	4.33733e-08
FBgn0037249	eIF3-S10	2147.36	0.350797	2.66479e-05
FBgn0037376	CG2051	232.97	-0.354945	0.0191641
FBgn0037387	CG1213	2228.49	0.626711	0.000522038
FBgn0037396	CG11459	252.092	1.97944	9.9841e-05
FBgn0037443	Dmtn	1796.88	0.322585	0.0130121
FBgn0037468	CG1943	1683.98	-0.609281	6.36977e-05
FBgn0037513	pyd3	558.541	1.03101	1.68574e-06
FBgn0037551	Gie	814.531	-0.26601	0.00423911
FBgn0037578	CG9601	144.078	-0.358593	0.0474521
FBgn0037623	CG9801	375.241	-0.391948	0.0076338
FBgn0037635	CG9837	479.788	1.21833	1.12211e-07
FBgn0037646	CAHbeta	319.228	0.82505	0.0032245
FBgn0037676	CG8861	931.72	-0.455571	0.00911934
FBgn0037683	CG18473	31.5512	-1.06191	0.0310804
FBgn0037690	Task7	283.499	-0.406656	0.00127561
FBgn0037697	GstZ2	347.463	-0.480394	0.024599
FBgn0037709	CG8199	302.51	0.697708	0.0361258
FBgn0037718	P58IPK	767.196	0.663027	0.00911934
FBgn0037723	SpdS	76.275	1.39242	6.58105e-05
FBgn0037727	CG8358	167.528	1.30515	0.000861456
FBgn0037731	CG18542	289.756	-0.384041	0.0203427
FBgn0037758	CG9467	873.672	-0.496487	0.0330777
FBgn0037779	CG12811	319.664	0.534869	0.0193213
FBgn0037780	CG3925	512.238	-0.288841	0.0420803
FBgn0037788	CG3940	688.872	-0.895288	1.8412e-07
FBgn0037801	CG3999	460.654	2.39622	0.0030124
FBgn0037807	CG6293	206.559	-0.947907	4.89145e-09
FBgn0037819	CG14688	1067.35	0.979955	5.86999e-06
FBgn0037838	CG4089	134.912	-0.433482	0.0310118
FBgn0037848	Tsp86D	216.818	-0.378251	0.0191303
FBgn0037895	CG6723	209.833	-1.05863	0.0110985
FBgn0037896	ninaG	392.948	-0.366959	0.0286737
FBgn0037902	CG5281	415.155	-0.424897	0.00562453
FBgn0037911	CG10898	154.981	-0.506788	0.00178536
FBgn0037974	CG12224	140.951	0.941385	0.00110089
FBgn0037975	CG3397	390.528	1.10545	0.0108464
FBgn0038013	CG10038	152.693	0.41743	0.0216752
FBgn0038020	GstD9	227.123	-0.74311	0.00733519
FBgn0038042	Scgbeta	369.059	-0.679961	0.0084266
FBgn0038055	trus	415.648	-0.556875	3.82957e-05
FBgn0038083	CG5999	81.8876	2.26031	0.0031046
FBgn0038088	CG10126	749.365	-0.913061	1.27278e-05
FBgn0038115	CG7966	495.804	0.941606	0.00176309
FBgn0038118	timeout	37.785	1.32017	2.61379e-05
FBgn0038129	CG8449	249.422	0.681722	0.0011585
FBgn0038142	CheA87a	75.8769	-0.848015	0.0355878
FBgn0038143	CG9813	7523.19	-0.29969	0.00746932
FBgn0038195	CG3061	1582.53	-0.260603	0.00226171
FBgn0038197	foxo	1098.47	0.395357	0.0042881
FBgn0038201	PK1-R	54.4644	-0.642282	0.0442434
FBgn0038206	twf	155.142	-0.347628	0.0303304
FBgn0038207	CG14356	15.7274	0.947234	0.0466728
FBgn0038220	CG12207	986.037	-0.263168	0.0374501
FBgn0038236	Cyp313a1	5885.45	-2.85285	1.32751e-49
FBgn0038256	CG7530	1008.5	0.67307	0.000292414
FBgn0038257	smp-30	882.833	1.07525	0.0166583
FBgn0038299	Spn88Eb	413.08	1.68139	0.0138634
FBgn0038302	CG4210	60.3763	0.911053	0.0453791
FBgn0038312	Zip88E	68.3336	0.602699	0.0270511
FBgn0038316	CG6276	316.842	-0.337143	0.0320348
FBgn0038321	CG6218	574.217	-0.93391	1.48501e-09
FBgn0038326	CG5044	261.577	0.529752	0.00226822
FBgn0038332	CG6136	53.9566	-0.72125	0.0151149
FBgn0038341	AdamTS-A	241.393	0.596122	0.00166953
FBgn0038354	CG5404	195.81	-0.897028	0.000250145
FBgn0038398	sxe2	2250.53	-2.8979	3.48417e-34
FBgn0038407	CG6126	1065.54	-0.634951	0.0283229
FBgn0038425	CG14881	78.6496	-0.737449	0.00803512
FBgn0038453	CG10326	780.298	-0.326243	0.0276186
FBgn0038463	CG3534	588.341	0.770472	0.0467146
FBgn0038465	Irc	1387.26	0.747794	0.00953411
FBgn0038476	kuk	670.955	-0.417414	0.000478806
FBgn0038504	Sur-8	1001.39	-0.356699	0.0224269
FBgn0038524	sll	306.731	0.600316	1.47049e-05
FBgn0038564	CG7785	188.587	-0.61698	3.86511e-05
FBgn0038581	CG14314	290.289	-0.404798	0.0284646
FBgn0038603	PKD	1029.01	-0.291197	0.00897543
FBgn0038608	WRNexo	8.68617	1.7816	0.0354209
FBgn0038617	CG12333	381.754	-0.349363	0.0274654
FBgn0038652	CG7720	599.041	0.450465	0.0109679
FBgn0038654	CG14298	343.507	0.6222	0.0204573
FBgn0038665	CG12269	528.751	-0.509345	0.0170771
FBgn0038672	CG6005	189.659	-0.385581	0.0127516
FBgn0038682	CG5835	152.814	-1.13897	2.95692e-08
FBgn0038744	CG4733	365.496	0.437958	0.000866032
FBgn0038752	CG4462	224.164	-0.516295	0.00283124
FBgn0038762	CG4836	11.8203	-2.00939	0.0436071
FBgn0038787	CG4360	545.001	0.273799	0.0433258
FBgn0038803	CG5191	1025.27	0.364914	0.0137063
FBgn0038808	Srp14	147.705	0.547889	0.036821
FBgn0038809	CG16953	1965.5	-0.279583	0.0290343
FBgn0038818	Nep4	1333.66	-0.26776	0.024136
FBgn0038827	Fancd2	28.6072	0.925746	0.0330777
FBgn0038829	CG17271	890.638	0.929139	0.000280151
FBgn0038830	CG17272	176.476	-0.546365	0.0112365
FBgn0038832	CG15695	222.809	0.611514	0.000493195
FBgn0038839	CG10830	2124.1	-0.390723	0.0100932
FBgn0038858	CG5793	683.904	0.840956	0.0396861
FBgn0038862	Ubpy	1007.67	-0.382473	0.0121965
FBgn0038897	CG5849	186.627	1.00523	0.00347607
FBgn0038914	fit	3281.75	4.56303	6.17798e-12
FBgn0038926	CG13409	403.263	-0.379445	0.000310822
FBgn0038989	CG6937	128.934	0.61469	0.0243865
FBgn0039007	CCAP	14.7102	-1.3213	0.0141592
FBgn0039022	CG4725	171.726	0.917182	0.0280289
FBgn0039040	CG13833	1031.65	-1.36069	1.40543e-06
FBgn0039081	Irk2	1115.2	-0.625121	0.0013104
FBgn0039099	CG10157	312.204	1.05291	5.64314e-05
FBgn0039101	CG16710	6.93439	1.82633	0.00448108
FBgn0039154	Npc2f	10.4789	1.39414	0.0285108
FBgn0039170	CG13609	20.4442	-0.888797	0.0257409
FBgn0039178	CG6356	1053.88	-0.430558	0.0313289
FBgn0039182	CG5728	243.355	0.382738	0.0317734
FBgn0039203	CG13618	152.805	0.648157	0.0106814
FBgn0039207	CG5789	506.195	0.644724	0.000150832
FBgn0039232	sosie	593.097	-0.311182	0.00805743
FBgn0039239	CG13641	111.269	2.39192	4.78913e-05
FBgn0039241	CG11089	1744.84	1.26553	0.0416855
FBgn0039269	veli	470.92	-0.486892	0.00937232
FBgn0039283	danr	94.0529	-0.540126	0.00347467
FBgn0039290	CG13654	326.914	0.417697	0.0138634
FBgn0039297	CG11852	66.9649	0.772163	0.0160221
FBgn0039332	alrm	706.209	-2.0133	4.13938e-08
FBgn0039349	Ssadh	1865.77	-0.441901	0.00090746
FBgn0039386	CG5948	74.6276	-0.593502	0.0231217
FBgn0039430	CG5455	2029.99	-0.459165	1.66436e-05
FBgn0039450	CG5484	332.221	0.435186	0.0266759
FBgn0039464	CG6330	1880.02	-0.488601	1.01294e-05
FBgn0039486	CG6074	158.106	0.72412	0.0420722
FBgn0039505	CG5934	180.401	-0.380031	0.0179451
FBgn0039509	bigmax	244.085	0.468996	0.0437936
FBgn0039561	mfrn	956.136	-0.232897	0.0495695
FBgn0039562	Gp93	2017.49	0.889334	0.0022256
FBgn0039564	CG5527	243.994	1.09864	0.000673972
FBgn0039593	CG9989	36.7249	1.42404	0.0169493
FBgn0039620	wat	1310.66	0.392525	0.0232173
FBgn0039629	CG11842	286.769	1.41822	0.000382241
FBgn0039634	alpha-Man-Ib	783.653	-0.3122	0.00655289
FBgn0039641	CG14511	43.6852	0.710765	0.0313777
FBgn0039648	CG14515	6.50626	2.63974	7.51662e-05
FBgn0039678	Obp99a	1266.3	4.85796	1.04352e-08
FBgn0039681	CG7582	408.025	-0.357217	0.0250464
FBgn0039685	Obp99b	1314.74	-3.52395	3.10156e-07
FBgn0039730	CG7903	415.632	-0.278406	0.0366359
FBgn0039754	CG9747	951.904	0.463443	0.0134239
FBgn0039767	CG2218	468.056	0.374747	0.000316039
FBgn0039770	CG15537	676.531	-0.303122	0.0348679
FBgn0039774	CDase	785.156	-0.577904	0.000417595
FBgn0039801	Npc2h	1532.84	-1.11847	0.0166583
FBgn0039827	CG1544	394.951	1.35467	0.000335868
FBgn0039856	CG1774	546.649	0.780496	0.0285395
FBgn0039877	CG2118	369.775	0.722691	0.00135477
FBgn0039886	CG2003	85.5696	0.99658	6.36293e-05
FBgn0039915	CG1732	1216.19	-1.21164	7.61921e-06
FBgn0039938	Sox102F	1292.56	0.569394	1.43762e-07
FBgn0039972	CG17018	10.6309	1.22043	0.0339429
FBgn0040071	tara	485.807	-0.383179	0.00398669
FBgn0040080	raps	365.89	-0.436273	0.00201376
FBgn0040089	meso18E	144.236	0.890917	3.37494e-06
FBgn0040227	eIF-3p66	1571.73	0.477057	0.0151403
FBgn0040237	bor	443.304	0.271555	0.0327992
FBgn0040281	Aplip1	1338.16	-0.455512	2.54948e-06
FBgn0040290	RecQ4	22.6408	1.17631	0.0396621
FBgn0040305	MTF-1	330.785	0.615234	3.44423e-06
FBgn0040323	GNBP1	213.498	0.503408	0.0169573
FBgn0040333	brv3	11.2545	-4.35671	1.7792e-12
FBgn0040337	CG3021	109.819	-0.46323	0.0323257
FBgn0040340	TRAM	664.81	1.38958	2.73629e-05
FBgn0040348	CG3703	468.445	-0.461106	0.000162307
FBgn0040360	CG14626	6.0528	2.0298	0.0147616
FBgn0040364	CG11378	212.663	-0.650921	0.00819311
FBgn0040382	CG5273	6676.6	-0.457593	0.00260828
FBgn0040384	CG32795	736.664	0.646624	2.69543e-06
FBgn0040531	CG11741	123.603	1.15967	2.61338e-05
FBgn0040532	CG8369	3767.72	-0.693796	0.00357809
FBgn0040600	CG13631	1455.15	-0.573719	0.00556409
FBgn0040637	CG11458	236.205	1.07242	0.0284646
FBgn0040754	CG17059	253.505	-0.566549	0.00956561
FBgn0040777	CG14767	4107.08	-0.281215	0.000229435
FBgn0040805	CG12355	372.552	-0.397536	0.00244162
FBgn0040942	CG12643	268.413	1.13404	0.0101252
FBgn0040964	CG18661	78.4177	-0.558299	0.0198469
FBgn0040968	CG14933	68.071	-0.872945	0.00242594
FBgn0040972	CG16978	210.502	-0.80849	0.00122655
FBgn0041087	wun2	131.947	-1.29697	0.000120217
FBgn0041150	hoe1	2635.1	-0.362499	0.00140971
FBgn0041182	Tep2	2399.04	0.815098	0.00061202
FBgn0041183	Tep1	8.79917	1.65278	0.0169573
FBgn0041188	Atx2	1640.91	-0.283535	0.0250464
FBgn0041579	AttC	299.194	3.73941	1.13551e-05
FBgn0041588	ligatin	222.086	-0.469125	0.0274162
FBgn0041604	dlp	675.78	-0.492796	0.000335698
FBgn0041707	7B2	3606.4	-0.508829	0.00244162
FBgn0041710	yellow-f	85.1928	0.736245	0.0092184
FBgn0041711	yellow-e	210.791	-1.26166	0.000322677
FBgn0041789	Pax	1244.45	0.28641	0.00957833
FBgn0042083	CG3267	282.766	0.643975	0.0269419
FBgn0042138	CG18815	1928.61	-0.285084	0.0135683
FBgn0042180	CG18870	167.45	-0.411373	0.0291585
FBgn0043012	AP-2sigma	684.753	-0.343251	0.0201213
FBgn0043070	MESK2	3447.22	-0.341116	0.00100205
FBgn0043456	CG4747	1123.33	0.314988	0.00588607
FBgn0043533	Obp56f	4.81059	2.58252	0.00104439
FBgn0043535	Obp57a	546.011	-0.780241	0.00157598
FBgn0043575	PGRP-SC2	12.6948	2.57522	0.00266438
FBgn0043578	PGRP-SB1	1053.99	1.37524	0.00157598
FBgn0043854	slam	18.9731	0.975726	0.0358432
FBgn0044047	Ilp6	608.574	0.769443	0.0243434
FBgn0044048	Ilp5	274.467	0.784836	0.0199182
FBgn0044050	Ilp3	235.06	1.63425	4.87489e-09
FBgn0044510	mRpS5	1268.49	-0.307719	0.0269053
FBgn0044810	TotX	449.225	-1.91578	0.000227035
FBgn0045800	Uhg1	148.4	0.707835	0.0377857
FBgn0045842	yuri	297.798	0.626673	0.000158651
FBgn0046876	Obp83ef	85.4426	2.28238	1.85329e-15
FBgn0046878	Obp83cd	75.7894	2.38279	2.06223e-08
FBgn0047135	CG32276	2331.98	1.09281	0.000785467
FBgn0050000	GstT1	308.811	0.438889	0.0196459
FBgn0050033	CG30033	180.936	0.564513	0.036821
FBgn0050046	CG30046	409.145	1.75307	1.32751e-49
FBgn0050053	CG30053	14.1069	-1.21509	0.0160967
FBgn0050085	Rif1	87.9422	0.78326	0.00375392
FBgn0050101	CG30101	71.9642	0.903521	0.0169158
FBgn0050148	CG30148	113.282	1.58935	1.32579e-06
FBgn0050151	CG30151	150.044	0.641099	0.0224832
FBgn0050183	CG30183	95.0002	0.454944	0.0463739
FBgn0050273	CG30273	147.754	0.609623	0.0121593
FBgn0050289	CG30289	16.155	1.72659	0.00474262
FBgn0050296	RIC-3	1918.57	-0.210222	0.0379697
FBgn0050345	CG30345	388.302	0.588682	0.00437785
FBgn0050349	CG30349	237.414	0.47488	0.0423656
FBgn0050404	Tango11	815.926	-0.245814	0.0125214
FBgn0050431	CG30431	264.804	0.792763	0.0210988
FBgn0050440	CG30440	94.6592	0.591862	0.0495695
FBgn0051028	CG31028	36.6226	0.805302	0.0318534
FBgn0051030	CG31030	2318.04	-0.592398	0.000137128
FBgn0051036	CG31036	206.552	0.770763	5.58628e-06
FBgn0051040	Cog7	226.332	-0.336284	0.0223504
FBgn0051122	CG31122	540.161	-0.314874	0.0393613
FBgn0051125	CG31125	57.5259	-0.858052	0.0207303
FBgn0051145	CG31145	2466.29	0.43273	3.59014e-05
FBgn0051174	CG31174	15.5777	1.83644	0.00287591
FBgn0051183	CG31183	419.555	0.706572	4.619e-06
FBgn0051200	CG31200	815.847	-0.549529	0.0418922
FBgn0051216	Naam	375.266	-0.439307	0.00213484
FBgn0051235	CG31235	73.5488	-1.16746	0.0124252
FBgn0051344	CG31344	628.085	-0.446207	0.00753368
FBgn0051345	CG31345	389.091	-0.501716	0.0106012
FBgn0051374	sals	478.546	0.31038	0.0303304
FBgn0051431	CG31431	77.393	0.565782	0.00819311
FBgn0051454	CG31454	9.41942	1.62412	0.0224269
FBgn0051481	pb	98.9347	0.585482	0.0216752
FBgn0051523	CG31523	2276.28	0.253621	0.0246224
FBgn0051627	CG31627	30.321	-0.829083	0.0198469
FBgn0051636	CG31636	80.4885	0.825177	0.000714508
FBgn0051637	CG31637	961.147	-0.281369	0.0110985
FBgn0051664	CG31664	125.323	1.23905	0.00121793
FBgn0051674	CG31674	49.7551	0.904252	0.00216722
FBgn0051704	CG31704	49.174	-1.39476	0.00595586
FBgn0051706	CG31706	1040.73	-1.06693	0.000257575
FBgn0051719	RluA-1	478.569	0.366917	0.0330777
FBgn0051759	CG31759	27.6684	0.905285	0.0151773
FBgn0051777	CG31777	317.237	1.43054	1.40543e-06
FBgn0051778	CG31778	538.022	1.2035	0.000884396
FBgn0051793	CG31793	517.275	0.490464	0.0139071
FBgn0051864	Qtzl	144.763	-0.414166	0.0203427
FBgn0051915	CG31915	153.618	0.662615	0.0195091
FBgn0051961	CG31961	302.754	-0.335557	0.0299451
FBgn0052082	CG32082	1475.24	0.460351	0.00090746
FBgn0052095	CG32095	83.9137	-0.507908	0.0202815
FBgn0052109	CG32109	143.478	-0.425264	0.0109321
FBgn0052177	Ndfip	795.263	-0.304416	0.00316775
FBgn0052179	Krn	182.803	-0.469337	0.0307613
FBgn0052190	NUCB1	1689.63	0.372127	0.0238614
FBgn0052191	CG32191	421.86	1.23971	2.23507e-05
FBgn0052220	Csas	266.011	-0.825407	0.00104439
FBgn0052225	CG32225	781.568	-0.391455	0.00523405
FBgn0052250	CG32250	350.976	-0.343803	0.0298874
FBgn0052251	Claspin	24.1074	2.08733	9.36518e-05
FBgn0052278	CG32278	710.07	-0.368672	0.00659048
FBgn0052282	Drsl4	345.673	-1.49118	0.00249022
FBgn0052311	zormin	1716.84	0.389583	0.0354651
FBgn0052344	CG32344	225.779	0.442692	0.0310804
FBgn0052373	CG32373	47.1234	0.746244	0.00514538
FBgn0052391	CG32391	69.3874	0.743551	0.0247272
FBgn0052407	CG32407	346.364	-0.520404	0.0411597
FBgn0052451	SPoCk	3816.32	-0.372528	0.0323721
FBgn0052485	CG32485	612.117	-0.415255	0.000457758
FBgn0052499	Cda4	15.4276	-1.10832	0.0396861
FBgn0052549	CG32549	2803.67	0.574727	0.00101164
FBgn0052553	CG32553	61.0582	-1.35406	6.521e-07
FBgn0052626	AMPdeam	2722.95	0.405502	4.47393e-08
FBgn0052666	Drak	885.692	0.633335	0.00128004
FBgn0052695	CG32695	280.698	1.55683	0.00100974
FBgn0052702	Cubn	275.917	0.653703	0.0130121
FBgn0052706	CG32706	82.4423	-1.70658	2.39563e-14
FBgn0052732	CG32732	117.214	0.463511	0.0227662
FBgn0053113	Rtnl1	5705.36	-0.172876	0.0379697
FBgn0053116	CG33116	347.538	-0.708068	3.1079e-08
FBgn0053120	CG33120	628.895	2.09974	4.05306e-09
FBgn0053123	CG33123	441.545	0.386673	0.00931191
FBgn0053145	CG33145	252.224	-0.370331	0.0016439
FBgn0053156	CG33156	255.766	-0.345394	0.0192231
FBgn0053158	CG33158	111.925	0.603622	0.000869295
FBgn0053221	CR33221	7.03159	1.78607	0.0121593
FBgn0053301	CG33301	21.4952	2.31051	2.83853e-05
FBgn0053307	CG33307	505.561	1.53751	0.000256655
FBgn0053519	Unc-89	1572.79	0.625362	0.0150914
FBgn0053527	SIFa	175.486	-0.51657	0.0446894
FBgn0053965	CG33965	24.6938	-1.45241	0.000869295
FBgn0053993	CG33993	95.5828	-0.763604	0.000469742
FBgn0054003	NimB3	48.7011	1.44969	0.0128272
FBgn0054054	CG34054	101.902	1.04657	0.0124252
FBgn0054057	CG34057	27.9679	1.11903	0.0391518
FBgn0058470	CG40470	580.425	-1.03097	4.33733e-08
FBgn0061492	loj	282.664	0.921997	0.00129791
FBgn0062440	CG17680	363.979	-0.358992	0.0238222
FBgn0062961	pncr016:2R	74.3378	0.998522	0.0463479
FBgn0062978	CG31808	3043.53	-0.537111	0.000162307
FBgn0063449	Uhg2	74.7361	1.05351	0.00171568
FBgn0063498	GstE2	236.23	-0.830412	0.00875008
FBgn0063923	Kaz1-ORFB	472.337	0.66414	0.0476038
FBgn0064237	Idgf5	501.143	0.982514	0.0334497
FBgn0065053	snoRNA:Me18S-C1831	7.13916	1.84075	0.00464359
FBgn0065064	snoRNA:Psi28S-291	12.5746	2.3145	0.0102916
FBgn0067864	Patj	587.818	-0.249219	0.0408806
FBgn0069242	eca	549.576	0.528482	0.000703212
FBgn0082997	snoRNA:Psi28S-1232	6.41344	1.99369	0.00604569
FBgn0083015	snoRNA:Psi18S-920	11.8537	1.51413	0.0143466
FBgn0083027	snoRNA:Psi18S-531	52.4552	1.43815	3.7485e-05
FBgn0083123	Uhg5	278.85	0.87021	0.0227233
FBgn0083970	CG34134	218.546	0.494393	0.0286737
FBgn0085195	CG34166	3732.06	1.30916	0.00277245
FBgn0085209	CG34180	90.59	-0.627736	0.0258063
FBgn0085256	CG34227	606.384	-2.33681	9.33379e-09
FBgn0085396	CG34367	46.5836	-0.935155	0.0143466
FBgn0085405	CG34376	844.117	0.735464	0.00185822
FBgn0085451	CG34422	728.962	0.346232	0.0323257
FBgn0085453	CG34424	326.666	1.10286	0.0151149
FBgn0085483	CG34454	76.1668	0.872428	0.00290736
FBgn0086039	snoRNA:Me28S-A2113	7.94841	1.75235	0.0110162
FBgn0086057	snoRNA:Me28S-G2017	6.73545	2.20325	0.000664082
FBgn0086348	se	466.452	-0.670139	0.00223524
FBgn0086357	Sec61alpha	2365.88	1.22719	0.000172953
FBgn0086359	Invadolysin	1368.59	-0.450303	0.024136
FBgn0086368	tw	52.0307	1.23963	0.00112948
FBgn0086370	sra	902.527	-0.303487	0.041105
FBgn0086408	stl	128.458	-0.471346	0.0345476
FBgn0086450	su(r)	1061.72	1.50687	4.88618e-08
FBgn0086451	l(2)k09022	173.099	0.575029	0.0290343
FBgn0086666	snoRNA:Psi28S-2179	14.9217	1.21027	0.0185183
FBgn0086674	Tango13	704.444	1.21177	2.78391e-09
FBgn0086679	p	776.547	-0.246293	0.0372247
FBgn0086680	vvl	654.448	-0.302659	0.0279625
FBgn0086768	Pcmt	433.516	-0.439062	0.0360906
FBgn0086784	stmA	2838.36	-0.239124	0.0466626
FBgn0086912	mbm	82.4317	0.619264	0.00784034
FBgn0087002	Rfabg	55967.3	1.51724	1.43662e-06
FBgn0243512	puc	835.636	-0.38653	0.0125214
FBgn0243513	cnir	93.1171	-0.536039	0.0399777
FBgn0243514	eater	142.467	0.772727	0.047568
FBgn0250791	alphaSnap	3453.51	-0.465916	7.55993e-14
FBgn0250819	CG33521	872.82	0.327243	0.0138474
FBgn0250869	CG42240	1286.99	-0.412429	0.0386098
FBgn0250876	Sema-5c	282.468	0.619227	9.2514e-07
FBgn0259111	Ndae1	1821.19	0.348922	0.0424299
FBgn0259113	DNApol-alpha180	27.7235	1.11881	0.0243434
FBgn0259209	Mlp60A	1424.69	0.723798	0.0301444
FBgn0259229	CG42329	72.2224	1.86906	2.28221e-06
FBgn0259238	CG42336	564.506	1.42919	0.0006222
FBgn0259481	Mob2	4401.94	-0.46566	0.000703212
FBgn0259483	Mob4	532.787	-0.247979	0.044872
FBgn0259683	Ir40a	11.8825	1.31343	0.0243865
FBgn0259707	CG42361	558.601	-0.516589	0.00457386
FBgn0259714	CG42368	366.225	-0.320445	0.0420722
FBgn0259734	CG42388	534.964	0.65102	3.82957e-05
FBgn0259824	Hip14	613.294	-0.33066	0.00488822
FBgn0259937	Nop60B	379.181	1.19633	0.000673972
FBgn0259993	CR42491	191.39	1.39619	9.42437e-07
FBgn0260005	wtrw	1932.26	-0.36422	0.0192664
FBgn0260386	mtg	80.712	0.833072	0.000363593
FBgn0260388	CG42514	309.035	0.570003	0.00443201
FBgn0260450	CalpC	85.8284	-1.04653	7.11447e-08
FBgn0260469	CR14578	8.06867	1.61306	0.0427126
FBgn0260639	gammaTub23C	262.753	-0.608126	1.75082e-05
FBgn0260742	CG12213	843.98	-0.259498	0.0279544
FBgn0260743	GC1	625.713	-0.358552	5.90719e-05
FBgn0260744	Tango9	894.69	-0.288265	0.0323637
FBgn0260753	Pdfr	703.396	0.343246	0.0377857
FBgn0260780	wisp	15.2162	1.31467	0.0084266
FBgn0260795	CG42575	4285.03	-0.530995	3.10156e-07
FBgn0260799	p120ctn	2406.01	-0.452919	8.67437e-06
FBgn0260862	Vti1	137.06	-0.392983	0.0166583
FBgn0260936	scny	936.075	0.298548	0.0188564
FBgn0260959	MCPH1	283.181	0.577526	2.60838e-08
FBgn0260960	Baldspot	2291.62	0.629918	0.000120217
FBgn0261283	HLH106	3620.96	0.27215	3.17035e-05
FBgn0261363	PPO3	8.04815	1.44122	0.0339723
FBgn0261393	alpha-Est5	163.643	1.1793	0.00209437
FBgn0261439	SdhA	3900.99	-0.246689	0.0319491
FBgn0261446	CG13377	13.5647	1.05463	0.0223918
FBgn0261505	CR42653	221.158	0.645823	0.0145795
FBgn0261554	CG42672	1042.1	0.361973	0.0101252
FBgn0261563	wb	153.414	0.698164	0.0145851
FBgn0261575	tobi	1251.96	2.52898	0.00288344
FBgn0261584	CG42694	32.7632	1.40998	0.000250145
FBgn0261625	CG42708	523.841	0.52709	0.0224269
FBgn0261640	CR42723	402.917	-0.310235	0.024546
FBgn0261805	CG42751	23.0639	1.08747	0.0310118
FBgn0261808	cu	671.556	0.823011	1.02368e-05
FBgn0261833	CR42765	9.76934	-1.39424	0.0191303
FBgn0261862	whd	2633.73	0.453079	0.036423
FBgn0261963	mid	67.1835	-0.654617	0.0345476
FBgn0262035	CG42846	293.12	1.11171	0.0250464
FBgn0262166	calypso	115.076	-0.473637	0.0174303
FBgn0262169	magu	478.889	0.370994	0.0274253
FBgn0262353	CR43051	93.2217	1.61781	1.90448e-05
FBgn0262467	Scox	214.959	-0.420073	0.0330777
FBgn0262656	dm	335.659	1.07893	0.0007249
FBgn0262716	Arp3	421.632	-0.264757	0.0282458
FBgn0262717	Skeletor	170.119	0.720964	0.000907705
FBgn0262728	Pal2	3453.28	-0.34586	3.82957e-05
FBgn0262734	Rbp2	1802.89	0.311138	0.025994
FBgn0262801	twr	673.724	0.558975	0.0430245
FBgn0262838	CG43202	55.9935	0.985403	0.0352552
FBgn0262858	CG43222	70.4454	-0.636585	0.0254868
FBgn0262867	Ptr	188.807	-0.980392	0.00271431
FBgn0262870	axo	855.486	-0.591199	0.0133445
FBgn0262898	CR43253	9.27278	1.41832	0.0372042
FBgn0262904	CR43259	63.9365	-0.836412	0.000250145
FBgn0262952	mt:ND4	9946.52	-0.528466	0.023826
FBgn0263029	CG43324	516	-0.593319	3.10156e-07
FBgn0263112	Mitf	868.139	0.275624	0.0426623
FBgn0263200	Galt	1116.98	0.686372	0.0476038
FBgn0263258	chas	620.392	0.266202	0.0184017
FBgn0263260	sel	282.931	0.729272	0.000861456
FBgn0263321	CG43402	142.118	2.0133	8.55867e-05
FBgn0263351	AP-2mu	1030	-0.360522	0.000753159
FBgn0263390	Nha2	385.258	0.668179	8.67185e-05
FBgn0263402	CG43448	54.2009	1.50972	0.00932155
FBgn0263415	CR43461	9.73962	-1.72084	0.00192918
FBgn0263457	CR43480	125.688	0.818003	0.0493709
FBgn0263504	CR43493	18.5822	1.28402	0.00424887
FBgn0263510	nclb	231.417	0.748862	0.0265221
FBgn0263593	Lpin	3347.47	0.28484	0.0147616
FBgn0263650	CR43641	9.1519	-1.63464	0.00918704
FBgn0263933	ebi	473.428	-0.321365	0.00807251
FBgn0263987	spoon	1086.16	0.584473	0.000650531
FBgn0264270	Sxl	3051.76	0.599142	0.0210988
FBgn0264385	CR43837	14.1634	1.422	0.0476038
FBgn0264695	Mhc	13283.3	0.496398	0.00154544
FBgn0264986	CR44137	22.89	-1.02133	0.0469729
FBgn0264989	CG44140	289.646	-0.865145	0.0115007
FBgn0264990	CG44141	291.878	-0.849745	0.00249022
FBgn0265048	cv-d	1161.52	0.52295	0.0292785
FBgn0265137	Spn42Da	820.022	0.632285	0.0210508
FBgn0265161	CR44230	4.9312	2.63013	0.00254677
FBgn0265262	Vha68-1	4841.73	-0.536154	8.36398e-10
FBgn0265297	pAbp	12568.9	0.254553	0.049031
FBgn0265356	tn	1215.41	0.392442	0.0188564
FBgn0265380	CR44321	13.9095	1.62894	0.00558706
FBgn0265577	CR44404	38.5654	2.53754	0.0124522
FBgn0265605	Ric	2331.83	-0.481535	1.28953e-05
FBgn0265767	zyd	979.363	-0.397832	0.00416981
FBgn0265935	coro	718.633	0.285227	0.00620374
FBgn0266000	CG44774	800.326	-0.379314	0.025994
FBgn0266095	CR44832	419.103	-0.764904	5.66324e-13
FBgn0266168	CR44874	4.69946	2.05315	0.0192108
FBgn0266197	CR44892	28.9486	0.871233	0.0113557
FBgn0266227	CR44922	1500.98	-0.346126	0.0440662
FBgn0266369	Mtp	1111.3	1.02368	0.000276949
FBgn0266405	CR45045	41.0754	2.39466	0.0199715
FBgn0266406	CR45046	5.45445	2.83163	0.000311145
FBgn0266411	sima	1722.79	0.513536	0.025994
FBgn0266413	CR45053	5.16273	1.52669	0.0490396
FBgn0266521	stai	2169.33	-0.415134	0.0143466
FBgn0266569	CG42259	75.7977	0.788682	0.00302691
FBgn0266580	Gp210	446.359	0.629139	0.000569043
FBgn0266590	CR45115	43.0172	-1.13641	0.000968268
FBgn0266721	gammaSnap2	161.438	-0.490591	0.00494275
FBgn0267017	CR45461	10.1364	2.6487	3.51717e-05
FBgn0267035	CR45479	16.4973	-1.46225	0.0387662
FBgn0267086	CR45530	6.19771	1.73814	0.0151403
FBgn0267252	Ggamma30A	34304	-0.323217	0.0200096
FBgn0267339	p38c	18.764	1.52174	0.00824869
FBgn0267348	LanB2	447.839	1.02039	2.16369e-06

## Sheet: DEG_XXmale_XYmale
FlyBase_gene_ID	geneName	baseMean	log2FoldChange(XX/XY)	padj
FBgn0000173	ben	1958.91	0.368386	0.00161956
FBgn0000520	dwg	162.064	-0.625192	0.0477785
FBgn0000536	eas	2550.88	0.468376	0.00117963
FBgn0000928	fs(1)Yb	3.362	-2.69051	0.016836
FBgn0001341	l(1)1Bi	115.821	-0.545073	0.0354397
FBgn0002576	lz	208.088	0.565028	0.00900216
FBgn0002948	nod	69.6654	-0.92811	0.0118509
FBgn0003116	pn	333.539	0.478254	0.0326708
FBgn0004047	Yp3	133358	-3.94827	1.15073e-07
FBgn0004087	Dhfr	87.2389	0.663551	0.0354183
FBgn0004687	Mlc-c	1300.01	0.523848	0.0119907
FBgn0004811	fs(2)ltoPP43	254.391	0.382962	0.0431206
FBgn0005616	msl-2	385.409	-0.82006	8.40444e-06
FBgn0010241	Mdr50	23.4954	-1.81187	0.0370684
FBgn0012344	Dh44	1113.89	0.521405	0.0028652
FBgn0013683	mt:ND4L	139.591	1.69962	0.0269098
FBgn0013767	Crz	377.908	0.519863	0.0112378
FBgn0014019	Rh5	3978.45	0.840175	0.0283284
FBgn0015323	VAChT	2084.83	-0.486363	0.0354397
FBgn0017561	Ork1	541.674	0.882469	1.07015e-05
FBgn0019660	roX2	162.477	-6.20844	1.91858e-42
FBgn0019661	roX1	4200.33	-7.22233	1.45004e-113
FBgn0023525	CG3191	239.607	0.555166	0.0450191
FBgn0023530	CG3740	121.971	0.878963	3.01767e-05
FBgn0024183	vig	3522.09	-0.280633	0.0435941
FBgn0025637	skpA	1741.74	0.378854	0.0220088
FBgn0026268	antdh	967.989	1.14039	0.022969
FBgn0026403	Ndg	288.523	-0.921605	0.0430768
FBgn0027608	CG2082	3331.87	-0.522977	2.14819e-15
FBgn0028583	lcs	48.6809	-2.42789	0.00567216
FBgn0028746	CG18508	251.011	0.616631	0.00149254
FBgn0029128	tyn	161.191	-1.1962	0.0161785
FBgn0029664	CG10802	270.275	0.452586	0.0288516
FBgn0029765	CG16756	543.786	1.08361	0.000581607
FBgn0029766	CG15784	1091.46	1.17856	0.0173723
FBgn0029804	CG3097	320.823	0.65231	0.000851627
FBgn0029863	CG3823	196.239	0.655834	0.00759475
FBgn0029907	Atx-1	3.2139	-2.42966	0.0431206
FBgn0029924	CG4586	22.8186	-2.42486	6.53779e-07
FBgn0029935	CG4615	634.039	0.523946	5.12678e-08
FBgn0030085	CG6999	109.655	-0.904993	2.82979e-05
FBgn0030103	Obp8a	58.657	1.1215	0.00285495
FBgn0030183	CG15309	530.265	0.376256	0.0269098
FBgn0030195	CG2898	8.49106	2.55552	6.37796e-05
FBgn0030559	CG13404	140.5	0.543728	0.0269098
FBgn0030594	CG9509	20.0974	-1.84912	0.00779404
FBgn0030704	CG15916	227.988	0.517489	0.0470582
FBgn0030895	CG7135	583.94	-0.63709	0.00437446
FBgn0031092	CG9577	352.711	0.733388	0.0265351
FBgn0031148	Cbs	530.619	-1.0436	2.339e-12
FBgn0031176	CG1678	12.7469	-2.69166	0.0118649
FBgn0031939	CG13796	117.296	1.18088	1.24279e-09
FBgn0031998	SLC5A11	280.85	0.514541	0.00415946
FBgn0032109	CG17005	64.438	-1.18839	0.0441266
FBgn0032470	CG5142	108.328	0.730621	0.0148745
FBgn0032505	CG16826	23.4176	-3.97731	7.34228e-05
FBgn0032647	CG15143	26.5312	-1.44689	0.0361246
FBgn0032785	CG10026	370.179	0.699454	0.026812
FBgn0033110	CG9447	73.0204	1.08339	0.0388222
FBgn0033257	CG8713	72.1264	0.810255	0.00844365
FBgn0033926	Arc1	2455.8	0.846195	0.0269098
FBgn0034117	CG7997	963.929	0.853669	0.0361931
FBgn0034218	CG18467	232.934	-0.680021	0.0354397
FBgn0035308	CG15822	72.9518	0.800946	0.0120789
FBgn0035766	eco	562.769	-0.973753	0.0470582
FBgn0036046	Ilp2	1233.21	0.905715	8.27899e-05
FBgn0036999	isoQC	246.487	0.469856	0.0291601
FBgn0037225	TwdlG	121.493	-1.48407	1.38238e-07
FBgn0037548	CG7900	305.706	1.10107	0.000353557
FBgn0038631	CG7695	365.898	1.40226	0.000292938
FBgn0038704	CG5316	450.147	-0.467148	0.0243992
FBgn0038799	CG4288	666.546	0.656622	0.0288516
FBgn0039073	CG4408	501.484	1.35762	0.00959516
FBgn0039321	CG10550	2047.5	0.491487	0.0441266
FBgn0039543	CG12428	409.612	0.924691	0.000182923
FBgn0040207	kat80	335.717	0.852938	1.01095e-05
FBgn0040333	brv3	11.2545	-4.06303	2.03707e-08
FBgn0040360	CG14626	6.0528	2.52481	0.00759475
FBgn0043783	CG32444	1782.17	1.20137	0.00779404
FBgn0044048	Ilp5	274.467	2.17305	1.20739e-15
FBgn0044050	Ilp3	235.06	1.29234	6.93498e-06
FBgn0044810	TotX	449.225	1.51058	0.0354183
FBgn0050098	CG30098	11.0812	1.98649	0.0291601
FBgn0050345	CG30345	388.302	0.68109	0.00651689
FBgn0051675	CG31675	82.0339	0.742169	0.0112378
FBgn0052572	CG32572	6.98644	2.85835	0.00030223
FBgn0052581	CG32581	586.981	1.01133	6.3613e-14
FBgn0052647	CG32647	3521.23	0.435383	0.0246116
FBgn0052681	CG32681	24.269	1.70403	0.00030223
FBgn0052686	CG32686	15.4896	2.29225	0.000345925
FBgn0052706	CG32706	82.4423	-1.02404	0.000816196
FBgn0052726	CG32726	781.029	0.92087	0.0420953
FBgn0053080	CG33080	856.228	0.517235	0.020628
FBgn0053296	CG33296	194.708	0.73397	0.0438054
FBgn0053502	CG33502	239.794	0.629083	0.000300963
FBgn0058263	MFS17	714.257	-0.789158	0.0291601
FBgn0058469	CR40469	468.35	1.31012	0.0346055
FBgn0085364	CR34335	1352.63	1.26968	0.0426058
FBgn0086368	tw	52.0307	1.8135	8.85756e-06
FBgn0259098	CG42246	91.1502	1.04669	0.000439916
FBgn0259831	CG34309	44.39	1.35037	0.031325
FBgn0259972	Sfp77F	7.16122	3.07293	0.00116903
FBgn0260440	spdo	10.1203	2.07499	0.00115706
FBgn0260874	Ir76a	104.581	0.908204	0.000864936
FBgn0263117	CG34377	30.1401	-1.14874	0.0326708
FBgn0263330	CR43411	60.1996	1.04007	0.0288516
FBgn0264494	CG17646	1386.15	0.758212	0.000375029
FBgn0264748	CG44006	70.8158	0.944119	0.0173723
FBgn0265533	CR44383	5.27588	3.28095	0.00105876
FBgn0266095	CR44832	419.103	0.366482	0.0269098
FBgn0267035	CR45479	16.4973	-2.84948	8.27899e-05
FBgn0267073	CR45517	35.1661	1.06054	0.0232933

## Sheet: description
Genes with differentially expression between wild-type females and wild-type males,and between XX males and XY males with tra2 mutations.
Subjects
	wild-type females: Flies with genotype w1118/w1118;+/+;+/+ (GEO sample IDs: Sample_500001, Sample_500002 and Sample_500003).
	wild-type males: Flies with genotype w1118/Y;+/+;+/+ (GEO sample IDs: Sample_510001, Sample_510002 and Sample_510003).
	XX males: Flies with genotype w1118/w1118; Df(2R)trix/tra2B (GEO sample IDs: Sample_520001, Sample_520002, Sample_520003).
	XY males: Flies with genotype w1118/Y; Df(2R)trix/tra2B (GEO sample IDs: Sample_530001, Sample_530002, Sample_530003).
Fields
	FlyBase_gene_ID	FlyBase r5.57 gene identification number.
	geneName	FlyBase r5.57 gene name.
	baseMean	The mean of normalized read counts DESeq2.
	log2FoldChange(f/m)	log2 value of normalized read counts (wild-type females/wild-type males).
	log2FoldChange(XX/XY)	log2 value of normalized read counts (XX males/XY males).
	padj	False discovery rate adjusted p value from DESeq2 (V1.6.3).
